# Supplementary material for: Dolutegravir and Folic Acid Interaction during Neural System Development in Zebrafish Embryos
Source: Int J Mol Sci. 2024 Apr 24;25(9):4640. doi: 10.3390/ijms25094640 (PMC11083492; doi:10.3390/ijms25094640)
Supplement: Supplementary file 1 [file ijms-25-04640-s001.zip]

Archive with 1 entries (1 files):
- ijms-2903280-supplementary.pdf
